# Supplementary material for: Development of Neovasculature in Axially Vascularized Calcium Phosphate Cement Scaffolds
Source: J Funct Biomater. 2023 Feb 14;14(2):105. doi: 10.3390/jfb14020105 (PMC9966587; doi:10.3390/jfb14020105)
Supplement: Supplementary file 1 [file jfb-14-00105-s001.zip]

Archive with 1 entries (1 files):
- jfb-2143090-supplementary.pdf
